# Supplementary material for: 4-(Prop-2-yn-1-yl­oxy)benzene-1,2-dicarbonitrile
Source: Acta Crystallogr Sect E Struct Rep Online. 2012 Jun 30;68(Pt 7):o2293–4. doi: 10.1107/S1600536812028309 (PMC3394070; doi:10.1107/S1600536812028309)
Supplement: Supplementary file 2 [file e-68-o2293-Isup2.hkl]

# 
# h,k,l, Fc-squared, Fo-squared, sigma(Fo-squared) and status flag 
# 
data_I
_shelx_title '  C2/m' 
_shelx_refln_list_code          4 
_shelx_F_calc_maximum      181.90 
_exptl_crystal_F_000       376.00 
_reflns_d_resolution_high  0.7681 
 
loop_ 
 _symmetry_equiv_pos_as_xyz 
 'x, y, z' 
 '-x, y, -z' 
 'x+1/2, y+1/2, z' 
 '-x+1/2, y+1/2, -z' 
 '-x, -y, -z' 
 'x, -y, z' 
 '-x+1/2, -y+1/2, -z' 
 'x+1/2, -y+1/2, z' 
 
_cell_length_a    11.4809 
_cell_length_b    22.2091 
_cell_length_c     3.6978 
_cell_angle_alpha  90.000 
_cell_angle_beta   91.304 
_cell_angle_gamma  90.000 
 
_shelx_F_squared_multiplier     1.000 
 
loop_ 
 _refln_index_h 
 _refln_index_k 
 _refln_index_l 
 _refln_F_squared_calc 
 _refln_F_squared_meas 
 _refln_F_squared_sigma 
 _refln_observed_status 
   2   0   0       23.50       24.78      1.15 o 
   4   0   0     7515.78     7449.19     22.66 o 
   6   0   0      189.61      210.68      5.59 o 
   8   0   0      175.75      166.38     15.05 o 
  10   0   0      269.91      255.73     10.06 o 
  12   0   0      104.23       99.34      5.55 o 
  14   0   0       24.73       53.36      8.60 o 
   3   1   0     1275.08     1426.99      8.14 o 
   5   1   0     1527.64     1661.23      8.98 o 
   7   1   0       21.41       19.07      1.43 o 
   9   1   0       14.27       14.54      2.78 o 
  11   1   0       47.01       37.19      2.66 o 
  13   1   0       36.53       32.47      2.53 o 
   2   2   0     3072.59     2898.15     17.55 o 
   4   2   0     2000.41     2099.42     10.45 o 
   6   2   0       38.97       51.25      1.80 o 
   8   2   0        8.69        9.99      1.39 o 
  10   2   0        0.05       -0.76      1.20 o 
  12   2   0        9.88        7.07      1.67 o 
  14   2   0       28.99       25.46      3.56 o 
   1   3   0     1550.33     1379.15     16.46 o 
   3   3   0      661.35      712.36      7.94 o 
   5   3   0        8.35        6.08      0.61 o 
   7   3   0     1352.86     1444.80     10.22 o 
   9   3   0        0.00        8.74      1.28 o 
  11   3   0        7.25       12.58      1.81 o 
  13   3   0       77.73       69.51      6.85 o 
   0   4   0      790.79      820.31     11.76 o 
   2   4   0      657.69      611.79     13.84 o 
   4   4   0       79.88      108.42      3.44 o 
   6   4   0       16.35       13.97      0.88 o 
   8   4   0       14.54       12.29      1.27 o 
  10   4   0        6.30        2.06      1.37 o 
  12   4   0       28.90       45.45      3.16 o 
  14   4   0        3.17        5.68      3.13 o 
   1   5   0     1292.78     1296.22      8.57 o 
   3   5   0     1985.99     1978.90     15.15 o 
   5   5   0       24.06       24.95      0.99 o 
   7   5   0      132.46      150.25      3.34 o 
   9   5   0       10.03       13.38      1.46 o 
  11   5   0       11.00       19.75      2.12 o 
  13   5   0        4.99       10.02      5.06 o 
   0   6   0      195.68      166.44      4.83 o 
   2   6   0      770.04      813.21     12.35 o 
   4   6   0       88.40      103.01      7.71 o 
   6   6   0      430.39      387.23     15.80 o 
   8   6   0       17.13       22.30      1.55 o 
  10   6   0       18.42       12.75      1.44 o 
  12   6   0        3.56       11.46      3.48 o 
  14   6   0       44.53       49.16      7.56 o 
   1   7   0        6.68        4.87      0.95 o 
   3   7   0     2177.64     2441.43     16.38 o 
   5   7   0      390.18      438.05     17.31 o 
   7   7   0      640.43      656.97      7.92 o 
   9   7   0      208.72      193.21      4.93 o 
  11   7   0      132.94      139.25      5.59 o 
  13   7   0        5.62        8.91      3.38 o 
   0   8   0     2632.35     2714.08     39.73 o 
   2   8   0      378.31      371.75      5.71 o 
   4   8   0      167.43      128.34      2.82 o 
   6   8   0      434.59      390.26     30.25 o 
   8   8   0       93.29       87.32      5.05 o 
  10   8   0     1188.14     1164.02     37.36 o 
  12   8   0       45.85       27.45      4.57 o 
  14   8   0       49.24       52.31      6.98 o 
   1   9   0        1.55        1.45      0.79 o 
   3   9   0     1564.77     1733.37     47.83 o 
   5   9   0      263.22      213.19     63.77 o 
   7   9   0      137.62      140.28      9.00 o 
   9   9   0     1084.58     1068.74     32.59 o 
  11   9   0       39.32       20.10      4.39 o 
  13   9   0      160.86      183.78     11.94 o 
   0  10   0        3.42        3.99      1.54 o 
   2  10   0      698.21      777.52      8.05 o 
   4  10   0      998.22     1140.27     13.37 o 
   6  10   0      141.86      140.09      7.79 o 
   8  10   0     1828.31     1737.25     51.94 o 
  10  10   0      241.79      210.64     11.49 o 
  12  10   0        4.91        1.03      2.87 o 
  14  10   0      139.41      113.77     10.16 o 
   1  11   0       23.96       28.69      1.82 o 
   3  11   0      913.42      940.09     16.14 o 
   5  11   0       18.37       10.98      2.25 o 
   7  11   0       83.14       77.28      7.95 o 
   9  11   0        1.72        1.90      2.44 o 
  11  11   0       22.08       38.43      5.50 o 
  13  11   0        8.81       11.20      4.76 o 
   0  12   0      189.35      211.05      6.11 o 
   2  12   0       13.66       22.84      1.79 o 
   4  12   0        0.01        5.88      1.77 o 
   6  12   0        9.00       14.57      3.30 o 
   8  12   0       22.40       32.22      4.65 o 
  10  12   0      550.63      586.11     19.63 o 
  12  12   0       33.11       49.35      9.92 o 
   1  13   0       18.02       28.96      1.92 o 
   3  13   0      148.61      159.64      4.45 o 
   5  13   0        6.94        6.48      1.22 o 
   7  13   0      258.45      264.03     12.45 o 
   9  13   0       37.45       34.22      9.47 o 
  11  13   0        0.65       -1.20      2.92 o 
  13  13   0       73.54       65.17      7.84 o 
   0  14   0        2.98        4.84      3.93 o 
   2  14   0       10.40       10.89      1.29 o 
   4  14   0      132.43      126.83      5.23 o 
   6  14   0       25.43       11.55      2.96 o 
   8  14   0      115.51      117.24      8.76 o 
  10  14   0       17.31        9.22      3.97 o 
  12  14   0        1.37       -0.09      3.15 o 
   1  15   0       24.77       20.02      4.20 o 
   3  15   0      192.09      185.13      4.57 o 
   5  15   0      209.50      195.03     10.84 o 
   7  15   0       40.48       38.51      5.16 o 
   9  15   0       64.55       61.91      6.92 o 
  11  15   0        3.14       -0.85      3.59 o 
   0  16   0       19.65       18.28      3.02 o 
   2  16   0      701.93      733.09      9.15 o 
   4  16   0       18.88       18.20      1.60 o 
   6  16   0      195.88      141.51     12.01 o 
   8  16   0       63.06       54.56      6.40 o 
  10  16   0       18.71       27.09      5.28 o 
  12  16   0       36.99       27.11      9.35 o 
   1  17   0      899.99      915.27     11.95 o 
   3  17   0        6.86        5.54      1.34 o 
   5  17   0       96.74       73.96      5.04 o 
   7  17   0       80.56       58.04      6.36 o 
   9  17   0        0.48        2.70      2.96 o 
  11  17   0        4.31        5.75      3.75 o 
   0  18   0      171.80      198.52      7.55 o 
   2  18   0       58.36       56.54      3.43 o 
   4  18   0        3.51        5.19      1.27 o 
   6  18   0       37.83       29.05      8.33 o 
   8  18   0       31.49       30.24      5.18 o 
  10  18   0        1.22        2.41      2.97 o 
   1  19   0     1180.55     1324.07     16.87 o 
   3  19   0       23.07       32.50      3.05 o 
   5  19   0      561.99      534.50     26.28 o 
   7  19   0        0.28        2.89      2.71 o 
   9  19   0        8.82       12.62      4.31 o 
  11  19   0       93.85      117.33     12.71 o 
   0  20   0     2090.17     2270.53     32.22 o 
   2  20   0        3.77        4.82      1.72 o 
   4  20   0       86.69       94.91      4.37 o 
   6  20   0       13.87       11.98      5.31 o 
   8  20   0        0.41        1.30      4.00 o 
  10  20   0       95.42       94.75      9.65 o 
   1  21   0       24.56       21.94      2.61 o 
   3  21   0      128.74      152.70      6.36 o 
   5  21   0        0.10        1.52      1.40 o 
   7  21   0        8.12       14.92      4.34 o 
   9  21   0        3.88       15.97      6.10 o 
   0  22   0       21.14       33.84      4.51 o 
   2  22   0       55.42       60.96      4.04 o 
   4  22   0        6.69        8.47      3.05 o 
   6  22   0       23.65       29.44      5.33 o 
   8  22   0       62.22       75.44     13.96 o 
   1  23   0       17.13       18.08      2.57 o 
   3  23   0       35.60       36.29      3.23 o 
   5  23   0        2.82       -1.74      7.65 o 
   7  23   0       76.59      103.95      9.56 o 
   9  23   0        1.32        7.52      3.84 o 
   0  24   0       36.92       58.44      5.77 o 
   2  24   0        3.10        1.96      1.62 o 
   4  24   0       43.77       62.66      6.94 o 
   6  24   0        2.32        3.05      3.74 o 
   8  24   0       34.11       42.89      6.93 o 
   1  25   0       23.48       29.45      3.05 o 
   3  25   0        1.00        8.50      2.53 o 
   5  25   0        0.58        2.67      6.53 o 
   7  25   0       21.71       46.04      6.94 o 
   0  26   0       16.79       36.82      5.05 o 
   2  26   0       24.76       51.70      4.92 o 
   4  26   0      141.85      172.37     11.91 o 
   6  26   0       21.86       23.40      6.38 o 
   1  27   0       12.09       21.70      2.86 o 
   3  27   0       27.64       38.70      6.11 o 
   5  27   0       17.60       29.41      5.55 o 
   0  28   0      132.95      161.60     10.44 o 
   2  28   0       51.15       47.96      6.37 o 
 -14   0   1       61.64       39.89      7.82 o 
 -12   0   1      134.42      123.03      7.70 o 
 -10   0   1       49.45       56.51     14.77 o 
  -8   0   1        8.06        6.42      1.90 o 
  -6   0   1     3766.43     3861.88     65.82 o 
  -4   0   1       90.42      124.87      9.04 o 
  -2   0   1    33086.14    32721.24    108.92 o 
   0   0   1     5403.55     5151.81     31.17 o 
   2   0   1     2587.58     2395.14     16.81 o 
   4   0   1     2722.49     3012.24     25.65 o 
   6   0   1      278.56      272.90      6.16 o 
   8   0   1      102.40       81.60      4.48 o 
  10   0   1      212.56      161.85      8.27 o 
  12   0   1       93.54       83.51      6.83 o 
 -13   1   1       16.60        9.17      3.66 o 
 -11   1   1        8.17        7.14      2.22 o 
  -9   1   1        0.37       -0.82      1.24 o 
  -7   1   1      144.32      145.57      5.04 o 
  -5   1   1        4.68        1.67      1.24 o 
  -3   1   1       30.43       34.47      4.10 o 
  -1   1   1    13404.76    12368.98    104.49 o 
   1   1   1      105.49       74.00      2.47 o 
   3   1   1      576.93      579.78      5.55 o 
   5   1   1      142.10      152.61      3.12 o 
   7   1   1       44.34       47.97      2.13 o 
   9   1   1       79.44       65.71      4.40 o 
  11   1   1       55.09       55.54      4.38 o 
  13   1   1        1.15        2.42      2.27 o 
 -14   2   1       16.60       10.57      5.94 o 
 -12   2   1        0.00       -1.07      2.46 o 
 -10   2   1        0.60       -0.24      1.34 o 
  -8   2   1       25.98       22.47      1.86 o 
  -6   2   1      286.54      307.86      6.82 o 
  -4   2   1       88.55       99.01      3.61 o 
  -2   2   1     5069.90     4857.03     27.64 o 
   0   2   1     1780.43     1696.12     19.67 o 
   2   2   1     4388.06     4410.56     59.10 o 
   4   2   1      146.75      139.46      2.79 o 
   6   2   1       51.86       61.70      2.14 o 
   8   2   1       28.67       20.34      1.75 o 
  10   2   1        0.17        0.04      1.44 o 
  12   2   1       24.40       19.56      2.54 o 
  14   2   1        7.81        4.98      3.99 o 
 -13   3   1        0.20        1.71      2.21 o 
 -11   3   1        4.56        5.57      1.66 o 
  -9   3   1      338.68      323.97      6.17 o 
  -7   3   1      182.60      183.29      4.59 o 
  -5   3   1      340.50      323.25      5.90 o 
  -3   3   1     1411.90     1403.02     11.07 o 
  -1   3   1      136.25      145.45      3.51 o 
   1   3   1     4757.06     4679.71     24.75 o 
   3   3   1       11.27       11.12      1.06 o 
   5   3   1     1920.22     2111.25     12.48 o 
   7   3   1       11.04        9.51      1.18 o 
   9   3   1       26.22       39.89      2.31 o 
  11   3   1       83.19       74.96      5.07 o 
  13   3   1        3.04        1.64      2.15 o 
 -14   4   1        2.16        2.07      5.49 o 
 -12   4   1        0.64        2.15      2.04 o 
 -10   4   1        4.26        1.85      1.15 o 
  -8   4   1       41.31       34.39      2.04 o 
  -6   4   1      220.37      214.53      5.77 o 
  -4   4   1        4.41        5.39      1.68 o 
  -2   4   1       15.46       16.03      1.46 o 
   0   4   1      211.36      213.97      3.84 o 
   2   4   1        5.11        4.56      0.97 o 
   4   4   1      211.32      219.33      3.89 o 
   6   4   1      237.17      270.24      4.34 o 
   8   4   1        3.35        1.67      1.16 o 
  10   4   1       32.60       48.82      2.54 o 
  12   4   1        3.12        3.36      4.16 o 
  14   4   1        0.92        0.22      3.26 o 
 -13   5   1       31.69       53.02      6.08 o 
 -11   5   1        3.63        3.53      1.99 o 
  -9   5   1      215.82      206.90      5.78 o 
  -7   5   1        0.03        0.76      1.18 o 
  -5   5   1      975.27      931.33     28.98 o 
  -3   5   1      603.39      566.01      9.01 o 
  -1   5   1      707.77      653.12      8.38 o 
   1   5   1      606.31      630.46      9.94 o 
   3   5   1      192.55      198.94      3.55 o 
   5   5   1      297.37      341.76      4.39 o 
   7   5   1       73.29       90.92      2.58 o 
   9   5   1       29.79       20.08      1.59 o 
  11   5   1      127.15      172.05      5.94 o 
  13   5   1       28.03       56.66      6.68 o 
 -14   6   1       15.49        7.75      4.07 o 
 -12   6   1        4.63        9.67      2.45 o 
 -10   6   1        5.20        6.63      2.62 o 
  -8   6   1      358.40      223.97     39.34 o 
  -6   6   1      113.24       77.02     11.91 o 
  -4   6   1      254.66      259.77     13.68 o 
  -2   6   1       18.48       21.63      1.41 o 
   0   6   1      454.73      487.11      6.16 o 
   2   6   1      314.98      341.87      6.53 o 
   4   6   1      133.60      109.67      4.67 o 
   6   6   1      155.76      129.22      5.63 o 
   8   6   1       44.07       53.34      1.99 o 
  10   6   1        1.13        0.06      0.60 o 
  12   6   1      139.76      154.54      7.59 o 
  14   6   1       38.30       31.84      5.59 o 
 -13   7   1        4.33        3.31      3.73 o 
 -11   7   1      513.89      477.35     12.11 o 
  -9   7   1       89.68       84.11      4.28 o 
  -7   7   1       27.26       33.99      3.11 o 
  -5   7   1      666.44      744.77     18.70 o 
  -3   7   1       28.70       33.60      1.59 o 
  -1   7   1        5.97        5.56      1.00 o 
   1   7   1     1408.39     1563.61     11.21 o 
   3   7   1      432.11      561.30     10.20 o 
   5   7   1      386.66      393.29      7.09 o 
   7   7   1       79.59       73.93      6.42 o 
   9   7   1      837.31      815.29     24.74 o 
  11   7   1       21.07       15.74      4.02 o 
  13   7   1       65.39       69.91      7.59 o 
 -14   8   1        0.49       -2.62      2.66 o 
 -12   8   1      289.68      294.28     11.53 o 
 -10   8   1        0.50        4.04      1.58 o 
  -8   8   1       64.28       63.61      3.78 o 
  -6   8   1       18.18       26.73      2.94 o 
  -4   8   1      206.29      158.86     21.39 o 
  -2   8   1      591.12      594.74      6.38 o 
   0   8   1       19.23       14.04      1.20 o 
   2   8   1      186.22      169.29      3.74 o 
   4   8   1      606.37      610.69     14.48 o 
   6   8   1        0.36        0.17      0.53 o 
   8   8   1      486.12      496.31     11.83 o 
  10   8   1        4.06       11.20      3.80 o 
  12   8   1       15.14        9.32      3.84 o 
 -13   9   1       42.05       28.59      4.42 o 
 -11   9   1       82.84       58.93      5.41 o 
  -9   9   1      676.41      640.71     19.69 o 
  -7   9   1       51.56       49.08      3.57 o 
  -5   9   1     1021.39     1063.23     14.52 o 
  -3   9   1      141.83      148.49      3.15 o 
  -1   9   1      417.09      395.49      5.57 o 
   1   9   1     1426.62     1495.27     16.25 o 
   3   9   1     1075.78     1196.15     15.13 o 
   5   9   1      105.52      103.38      6.59 o 
   7   9   1     2100.01     2097.09     36.18 o 
   9   9   1        1.74        6.41      2.10 o 
  11   9   1        0.31        3.13      3.02 o 
  13   9   1       78.69       78.94      8.21 o 
 -12  10   1      215.27      164.00     11.09 o 
 -10  10   1     1039.23     1000.15     23.98 o 
  -8  10   1       35.81       31.52      2.58 o 
  -6  10   1      196.52      211.94      9.54 o 
  -4  10   1      519.35      566.13      7.16 o 
  -2  10   1       70.46       75.71      2.54 o 
   0  10   1      141.19      165.35      3.85 o 
   2  10   1      858.81      980.73     16.96 o 
   4  10   1      480.14      486.85     14.94 o 
   6  10   1      617.28      595.70     12.23 o 
   8  10   1     1833.98     1692.80     43.76 o 
  10  10   1        3.85       -0.75      3.18 o 
  12  10   1      391.24      449.79     18.87 o 
 -13  11   1        4.14       -2.45      2.77 o 
 -11  11   1      149.94      175.84     11.19 o 
  -9  11   1      261.47      236.31     11.86 o 
  -7  11   1       19.72       23.64      2.34 o 
  -5  11   1      428.87      424.62      9.58 o 
  -3  11   1       40.08       41.14      2.21 o 
  -1  11   1      217.86      206.93      5.23 o 
   1  11   1      742.47      661.79     40.92 o 
   3  11   1       76.02       84.40      3.41 o 
   5  11   1      219.19      203.07      7.12 o 
   7  11   1       95.06       64.79      4.41 o 
   9  11   1      352.65      413.01     16.35 o 
  11  11   1      185.44      212.07     12.75 o 
  13  11   1       12.40       25.66      5.58 o 
 -12  12   1      119.46      126.94     10.16 o 
 -10  12   1       74.87       95.49      9.83 o 
  -8  12   1       12.18       12.76      1.89 o 
  -6  12   1       59.32       62.21      4.06 o 
  -4  12   1        3.93        2.49      1.44 o 
  -2  12   1      118.86      121.27      3.93 o 
   0  12   1       35.34       48.22      2.39 o 
   2  12   1        0.02        0.69      1.09 o 
   4  12   1       78.59       74.22      5.04 o 
   6  12   1      195.95      192.17      7.97 o 
   8  12   1      237.08      252.30     10.90 o 
  10  12   1        0.32        0.86      2.87 o 
  12  12   1        4.29        9.41      3.93 o 
 -13  13   1        1.45        3.07      3.28 o 
 -11  13   1        2.76        6.14      3.18 o 
  -9  13   1       17.28       21.64      2.99 o 
  -7  13   1       70.06       61.17      3.70 o 
  -5  13   1       78.60       80.74      6.17 o 
  -3  13   1       32.90       34.61      2.30 o 
  -1  13   1        1.37        1.47      1.26 o 
   1  13   1      393.36      405.01      9.93 o 
   3  13   1       35.78       32.18      2.16 o 
   5  13   1      294.15      277.03      8.62 o 
   7  13   1      109.61       99.02      6.46 o 
   9  13   1       40.57       35.03      5.47 o 
  11  13   1       29.28       28.88      5.44 o 
 -12  14   1        0.88        2.02      3.04 o 
 -10  14   1       32.45       36.61      5.81 o 
  -8  14   1       14.75       11.27      3.51 o 
  -6  14   1        2.02        4.21      2.03 o 
  -4  14   1       67.13       71.48      3.27 o 
  -2  14   1       28.47       30.32      2.24 o 
   0  14   1        4.74        7.16      1.77 o 
   2  14   1      232.02      217.35      9.49 o 
   4  14   1       92.23       82.10      3.00 o 
   6  14   1       49.17       34.91      3.42 o 
   8  14   1        0.00       -0.25      2.62 o 
  10  14   1        1.26        1.00      6.30 o 
  12  14   1        0.82        1.93      3.97 o 
 -11  15   1       42.42       21.47      5.00 o 
  -9  15   1       25.42       25.75      5.12 o 
  -7  15   1       71.71       56.03      3.55 o 
  -5  15   1       52.96       50.28      2.96 o 
  -3  15   1       34.52       33.84      2.68 o 
  -1  15   1       31.49       28.37      2.78 o 
   1  15   1        0.00        1.69      1.62 o 
   3  15   1       31.58       26.13      2.03 o 
   5  15   1       76.95       69.60      4.69 o 
   7  15   1       34.62       23.05      2.97 o 
   9  15   1       23.64       19.30      4.42 o 
  11  15   1       49.72       60.59      7.76 o 
 -12  16   1        2.57        0.89      3.51 o 
 -10  16   1       22.23       18.47      4.76 o 
  -8  16   1      115.04      117.80      9.65 o 
  -6  16   1       19.82       18.15      2.43 o 
  -4  16   1       69.29       75.90      3.59 o 
  -2  16   1       79.24       86.44      4.25 o 
   0  16   1      486.27      483.67     11.23 o 
   2  16   1        7.17        8.55      2.01 o 
   4  16   1       35.72       27.58      2.07 o 
   6  16   1      150.65      127.17      6.78 o 
   8  16   1        4.60        7.51      2.98 o 
  10  16   1       16.88       11.14      4.05 o 
 -11  17   1       22.88       23.10      5.11 o 
  -9  17   1       48.73       27.33      5.28 o 
  -7  17   1      175.60      145.88      6.59 o 
  -5  17   1       11.43       11.21      1.51 o 
  -3  17   1      911.61      939.37     13.30 o 
  -1  17   1      180.69      193.79      7.72 o 
   1  17   1      322.78      317.02      7.87 o 
   3  17   1      183.43      172.72      6.83 o 
   5  17   1      166.47      136.85      3.25 o 
   7  17   1        0.06        0.93      2.54 o 
   9  17   1        5.26        4.74      3.44 o 
  11  17   1      131.11      157.06     12.16 o 
 -10  18   1       19.92       20.27      8.19 o 
  -8  18   1       17.64       19.69      4.45 o 
  -6  18   1        6.98        6.92      2.11 o 
  -4  18   1       16.96       16.79      2.07 o 
  -2  18   1        7.81        3.99      2.43 o 
   0  18   1        2.84        2.21      1.53 o 
   2  18   1      109.73       99.90      5.50 o 
   4  18   1      216.17      223.97      5.67 o 
   6  18   1        6.78        4.13      3.09 o 
   8  18   1       50.58       45.95      6.50 o 
  10  18   1       26.69       36.72      6.43 o 
  -9  19   1       20.36       26.75      5.64 o 
  -7  19   1      212.19      219.29     12.95 o 
  -5  19   1      158.30      168.41      5.29 o 
  -3  19   1      258.97      279.32     11.82 o 
  -1  19   1     2841.77     2949.22     37.59 o 
   1  19   1       91.37       87.51      4.94 o 
   3  19   1      454.34      450.72     12.11 o 
   5  19   1        3.13       -1.05      2.76 o 
   7  19   1       29.50       49.65      6.52 o 
   9  19   1      170.58      219.12     13.84 o 
 -10  20   1        2.37        1.73      4.45 o 
  -8  20   1        6.55        5.07      3.50 o 
  -6  20   1      116.93      131.05      9.96 o 
  -4  20   1       22.38       20.58      2.66 o 
  -2  20   1      812.91      883.20     21.23 o 
   0  20   1      162.34      192.66      7.85 o 
   2  20   1        1.81        3.86      2.49 o 
   4  20   1      114.49      116.78      5.52 o 
   6  20   1        4.49        2.46      2.94 o 
   8  20   1       28.75       34.59      5.85 o 
  10  20   1       20.61       32.81      6.50 o 
  -9  21   1        1.13        3.87      3.30 o 
  -7  21   1        2.49        0.52      2.99 o 
  -5  21   1       60.42       65.67      5.41 o 
  -3  21   1       74.06       69.89      6.32 o 
  -1  21   1       24.85       22.25      3.00 o 
   1  21   1        6.01        8.20      2.11 o 
   3  21   1       14.90       13.90      3.75 o 
   5  21   1       12.57       10.47      4.86 o 
   7  21   1        5.81        7.01      3.76 o 
   9  21   1        0.69        3.49      3.77 o 
  -8  22   1       31.20       30.89      5.73 o 
  -6  22   1        7.09        8.68      7.82 o 
  -4  22   1        4.69        1.89      2.09 o 
  -2  22   1        3.54        2.48      1.84 o 
   0  22   1       21.40       19.08      2.92 o 
   2  22   1        0.92        1.08      3.22 o 
   4  22   1        0.04        0.71      2.98 o 
   6  22   1       98.64      116.25      9.93 o 
   8  22   1       11.61       23.10     11.00 o 
  -7  23   1        5.42        3.60      3.83 o 
  -5  23   1       27.64       23.34      5.26 o 
  -3  23   1        0.43        0.48      2.11 o 
  -1  23   1       60.58       72.39      5.28 o 
   1  23   1       61.86       62.85      4.93 o 
   3  23   1        5.05        7.13      3.19 o 
   5  23   1       74.24       73.95      7.78 o 
   7  23   1        0.00       -2.91      3.33 o 
  -6  24   1       21.25       21.46      4.86 o 
  -4  24   1        8.53        6.94      3.66 o 
  -2  24   1       24.33       24.78      3.08 o 
   0  24   1        0.52        2.09      2.16 o 
   2  24   1       38.68       41.90      5.80 o 
   4  24   1        0.10        1.48      5.70 o 
   6  24   1        3.24        6.69      4.03 o 
  -5  25   1        0.02       -1.83      3.50 o 
  -3  25   1        9.80       11.79      4.96 o 
  -1  25   1       67.92       76.64      5.00 o 
   1  25   1        1.44        1.55      2.72 o 
   3  25   1        0.05       -2.59      3.10 o 
   5  25   1       11.07       17.50      4.53 o 
  -4  26   1       79.04      107.75      9.89 o 
  -2  26   1        0.06        0.28      2.25 o 
   0  26   1       18.89       32.67      3.46 o 
   2  26   1      209.38      254.85     11.23 o 
   4  26   1        1.43       -1.54      3.43 o 
  -3  27   1        0.35        0.60      3.23 o 
  -1  27   1       90.39      114.94      6.32 o 
   1  27   1        0.01        1.52      4.23 o 
   3  27   1       27.66       23.90      5.37 o 
  -2  28   1       24.62       29.68      5.28 o 
   0  28   1        7.33       10.89      3.16 o 
   2  28   1       24.37       44.10      5.30 o 
 -12   0   2        0.02       -0.25      5.25 o 
 -10   0   2        2.97        4.82      5.06 o 
  -8   0   2      846.78      840.54     29.69 o 
  -6   0   2      164.45      148.40     12.24 o 
  -4   0   2     4432.57     4794.96     69.00 o 
  -2   0   2     8561.88     8744.87     52.65 o 
   0   0   2     2446.30     2252.96     39.95 o 
   2   0   2     1295.65     1286.43     20.27 o 
   4   0   2      103.31       86.21      4.89 o 
   6   0   2       20.92       17.04      3.43 o 
   8   0   2      312.90      286.41      9.57 o 
  10   0   2       77.41       64.32      6.31 o 
  12   0   2        3.42        4.88      3.04 o 
 -13   1   2        6.70        4.15      7.22 o 
 -11   1   2        0.00        2.29      1.61 o 
  -9   1   2       36.23       35.29      5.41 o 
  -7   1   2       48.11       42.19     12.84 o 
  -5   1   2      123.28      137.94      5.79 o 
  -3   1   2     1154.27     1205.80     16.21 o 
  -1   1   2      149.17      151.52      4.93 o 
   1   1   2       12.47       12.97      2.96 o 
   3   1   2      941.99      943.69     18.05 o 
   5   1   2       56.49       48.99      3.06 o 
   7   1   2        1.03        1.73      1.71 o 
   9   1   2      112.91       99.89      4.69 o 
  11   1   2       10.74       12.35      2.37 o 
  13   1   2       53.36       40.78      6.05 o 
 -12   2   2        4.49        3.10      4.60 o 
 -10   2   2       11.19       11.64      4.92 o 
  -8   2   2      201.34      190.15     12.91 o 
  -6   2   2       34.01       40.11      9.08 o 
  -4   2   2     1860.05     1951.44     29.92 o 
  -2   2   2        2.91        8.27      1.75 o 
   0   2   2      107.61      114.61      4.35 o 
   2   2   2       24.13       29.49      2.25 o 
   4   2   2       23.80       29.24      2.17 o 
   6   2   2       34.62       25.96      2.50 o 
   8   2   2        2.35        5.05      1.80 o 
  10   2   2       28.29       19.83      2.74 o 
  12   2   2       30.33       28.29      4.00 o 
 -13   3   2        3.18        5.39      7.26 o 
 -11   3   2       74.82       66.21      6.58 o 
  -9   3   2      148.30      138.94     10.24 o 
  -7   3   2      114.53       98.79     11.33 o 
  -5   3   2       64.01       63.61      3.77 o 
  -3   3   2       47.77       48.39      3.57 o 
  -1   3   2     1406.18     1404.43     18.79 o 
   1   3   2       41.37       43.35      2.61 o 
   3   3   2      373.13      387.16      7.27 o 
   5   3   2      203.08      207.44      5.42 o 
   7   3   2       28.06       39.49      3.38 o 
   9   3   2       54.18       47.77      3.77 o 
  11   3   2       18.19       11.67      2.47 o 
  13   3   2       50.79       52.52      5.28 o 
 -12   4   2        4.46        0.54      3.19 o 
 -10   4   2        0.49        0.67      2.13 o 
  -8   4   2       13.87       12.12      2.63 o 
  -6   4   2        2.23        2.03      3.54 o 
  -4   4   2       22.55       19.73      2.41 o 
  -2   4   2       36.26       37.25      3.15 o 
   0   4   2      278.02      266.54      6.66 o 
   2   4   2       16.77       18.47      1.95 o 
   4   4   2      158.14      158.36      5.54 o 
   6   4   2        0.10        0.43      1.49 o 
   8   4   2        0.64        2.80      1.72 o 
  10   4   2       40.57       57.21      5.19 o 
  12   4   2        0.21        5.07      2.55 o 
 -13   5   2        2.65        2.22      5.60 o 
 -11   5   2       87.09       93.05      6.60 o 
  -9   5   2        2.47        4.74      3.51 o 
  -7   5   2       94.90       94.04      9.55 o 
  -5   5   2        2.27        4.79      2.64 o 
  -3   5   2      281.71      285.95      7.15 o 
  -1   5   2       94.98       69.02     12.77 o 
   1   5   2      303.34      324.84      6.53 o 
   3   5   2      564.47      558.97     10.01 o 
   5   5   2        1.32        2.12      1.47 o 
   7   5   2        1.15        0.13      1.27 o 
   9   5   2      133.04      170.33      8.33 o 
  11   5   2       41.02       57.04      5.37 o 
  13   5   2       25.82       80.33     10.67 o 
 -12   6   2       11.12       11.96      3.28 o 
 -10   6   2       29.00       32.89      8.73 o 
  -8   6   2        0.03        1.07      2.69 o 
  -6   6   2       36.55       40.97      5.45 o 
  -4   6   2       64.00       69.17      4.22 o 
  -2   6   2       81.24       81.84      3.99 o 
   0   6   2      240.24      245.08      7.42 o 
   2   6   2      100.08       96.06      3.73 o 
   4   6   2      135.39      119.10      5.03 o 
   6   6   2      167.13      160.80      6.54 o 
   8   6   2      136.81      100.72     20.67 o 
  10   6   2       11.56        8.67      3.61 o 
  12   6   2        0.63       -3.90      3.90 o 
 -13   7   2      151.65      126.25     15.62 o 
 -11   7   2       83.12       68.30      8.32 o 
  -9   7   2       17.51       13.14      3.59 o 
  -7   7   2      498.57      455.94     44.85 o 
  -5   7   2       19.46       17.77      2.29 o 
  -3   7   2       27.03       21.95      3.86 o 
  -1   7   2      521.50      422.67     95.08 o 
   1   7   2      441.71      492.77     10.63 o 
   3   7   2       43.15       40.28      2.91 o 
   5   7   2      407.18      434.77     13.89 o 
   7   7   2      325.12      308.52      7.37 o 
   9   7   2        5.77        5.70      2.68 o 
  11   7   2        4.35        6.30      3.53 o 
 -12   8   2      148.60      155.81      9.40 o 
 -10   8   2      132.59      156.09     10.17 o 
  -8   8   2       16.61       10.51      2.97 o 
  -6   8   2      101.31       91.00      6.16 o 
  -4   8   2       88.77       88.96      4.19 o 
  -2   8   2       57.02       56.24      5.16 o 
   0   8   2      199.51      172.85      6.90 o 
   2   8   2      185.52      198.77      6.18 o 
   4   8   2       41.08       28.84      2.29 o 
   6   8   2      132.01      128.37      5.56 o 
   8   8   2      424.50      479.73     12.20 o 
  10   8   2      269.74      250.42     13.90 o 
  12   8   2        8.31        8.09      3.74 o 
 -11   9   2      361.74      352.93     15.51 o 
  -9   9   2       23.25       28.41      5.00 o 
  -7   9   2      159.65      101.85     21.63 o 
  -5   9   2      168.64      158.11     13.04 o 
  -3   9   2       62.89       51.69      4.94 o 
  -1   9   2      227.53      244.51      6.94 o 
   1   9   2      713.35      727.36     42.41 o 
   3   9   2        0.52        2.97      2.06 o 
   5   9   2      865.61      888.13     43.58 o 
   7   9   2      391.46      367.70     10.56 o 
   9   9   2        3.41       11.59      3.54 o 
  11   9   2      311.26      343.97     16.94 o 
 -12  10   2      204.39      174.59     17.97 o 
 -10  10   2       95.35      103.29      8.50 o 
  -8  10   2       89.96       86.56      7.29 o 
  -6  10   2      278.26      238.14     27.21 o 
  -4  10   2      126.04      125.67     11.07 o 
  -2  10   2        4.96        2.32      1.11 o 
   0  10   2      513.57      526.43     11.74 o 
   2  10   2      738.64      686.24     11.99 o 
   4  10   2      243.64      232.04     11.33 o 
   6  10   2     2656.96     2600.19     39.85 o 
   8  10   2       21.64       33.58      3.61 o 
  10  10   2       64.68       79.10      8.30 o 
  12  10   2        4.66       -3.14      3.59 o 
 -11  11   2       65.57       53.22      7.73 o 
  -9  11   2        2.75        0.34      4.31 o 
  -7  11   2       25.78        9.07      8.42 o 
  -5  11   2       86.16       85.72      6.04 o 
  -3  11   2       51.87       38.94      2.92 o 
  -1  11   2      179.58      168.14      9.76 o 
   1  11   2       71.69       73.41      4.15 o 
   3  11   2      116.30      115.50      4.90 o 
   5  11   2        1.76        1.80      1.60 o 
   7  11   2       36.99       49.65      3.78 o 
   9  11   2       87.89       81.41      8.51 o 
  11  11   2        0.38        1.80      3.83 o 
 -12  12   2      175.45      206.20     18.00 o 
 -10  12   2        0.74        6.74      3.69 o 
  -8  12   2       13.06        9.30     10.76 o 
  -6  12   2        0.00        1.22      2.40 o 
  -4  12   2       19.26       12.38      2.19 o 
  -2  12   2       43.88       34.47      3.30 o 
   0  12   2        4.04        6.10      2.06 o 
   2  12   2       24.47       14.62      6.61 o 
   4  12   2       78.20       73.17      6.16 o 
   6  12   2      107.83      105.96      7.05 o 
   8  12   2      170.01      171.03     11.41 o 
  10  12   2      102.19      128.62     10.93 o 
 -11  13   2        9.16       10.85      3.76 o 
  -9  13   2       72.39       76.86     11.02 o 
  -7  13   2       66.43       82.54      7.24 o 
  -5  13   2        1.85        0.42      1.42 o 
  -3  13   2        0.95       -1.29      1.86 o 
  -1  13   2      179.28      175.12      6.27 o 
   1  13   2        3.03        2.65      2.00 o 
   3  13   2      144.41      129.76      8.90 o 
   5  13   2        2.90        0.03      2.32 o 
   7  13   2        2.57       -2.65      3.32 o 
   9  13   2       63.24       55.30      7.29 o 
  11  13   2       23.36       22.81      5.62 o 
 -10  14   2       29.80       23.03      5.07 o 
  -8  14   2        2.53        6.47      4.22 o 
  -6  14   2       31.31       23.31      4.07 o 
  -4  14   2       19.01       15.52      1.99 o 
  -2  14   2        9.24        4.67      2.67 o 
   0  14   2       20.68       18.33      2.74 o 
   2  14   2        1.85        2.59      1.97 o 
   4  14   2       49.14       35.79      2.96 o 
   6  14   2       21.08       25.38      4.63 o 
   8  14   2       31.03       22.65      8.55 o 
  10  14   2       12.07       14.47      4.89 o 
 -11  15   2        3.53       13.06      4.03 o 
  -9  15   2       41.29       34.22      5.05 o 
  -7  15   2        0.11       -3.71      3.71 o 
  -5  15   2       17.15       10.80      3.90 o 
  -3  15   2        1.34        1.40      2.88 o 
  -1  15   2        0.00        2.69      1.78 o 
   1  15   2        2.02        0.27      1.93 o 
   3  15   2      227.80      132.71     48.96 o 
   5  15   2       49.03       42.13      3.60 o 
   7  15   2       40.22       33.88      5.40 o 
   9  15   2       48.38       54.01      7.17 o 
  11  15   2        8.65        8.54      4.62 o 
 -10  16   2       54.73       57.78     14.64 o 
  -8  16   2        1.14       -3.32      3.61 o 
  -6  16   2       22.12       20.63      4.12 o 
  -4  16   2      143.86      143.31      7.64 o 
  -2  16   2       43.96       45.59      5.64 o 
   0  16   2      277.12      274.30      9.40 o 
   2  16   2       73.58       64.37      4.95 o 
   4  16   2      195.90      187.77      7.55 o 
   6  16   2        7.27       14.79      4.14 o 
   8  16   2        1.35        5.68      3.58 o 
  10  16   2       84.70       91.54      9.70 o 
  -9  17   2       94.90       81.65     11.98 o 
  -7  17   2       14.27       13.17      3.60 o 
  -5  17   2      168.71      149.20      9.67 o 
  -3  17   2      411.84      408.51     17.51 o 
  -1  17   2      282.15      273.80     10.74 o 
   1  17   2      264.41      254.79      9.31 o 
   3  17   2       25.12       14.45      2.59 o 
   5  17   2        6.44        3.89      3.23 o 
   7  17   2        0.42        0.96      2.87 o 
   9  17   2       77.04       86.25      9.19 o 
 -10  18   2        0.02       -2.64      3.64 o 
  -8  18   2        0.86       -6.60      6.60 o 
  -6  18   2        2.71        4.26      2.87 o 
  -4  18   2       80.01       33.36     23.25 o 
  -2  18   2      144.68      144.95      7.17 o 
   0  18   2        4.70        4.16      2.10 o 
   2  18   2       67.12       65.87      6.76 o 
   4  18   2        1.51        1.95      2.08 o 
   6  18   2       68.37       66.12     11.92 o 
   8  18   2       56.66       56.58      7.53 o 
  -9  19   2       82.09       71.08      8.67 o 
  -7  19   2      181.05      199.51     17.72 o 
  -5  19   2      143.46      125.24      9.13 o 
  -3  19   2     1242.01     1235.49     79.09 o 
  -1  19   2        6.25        6.77      2.37 o 
   1  19   2      106.31      110.05      6.43 o 
   3  19   2      163.56      147.65     15.58 o 
   5  19   2       29.08       42.45      6.73 o 
   7  19   2       36.30       55.30      7.37 o 
   9  19   2       81.47      103.33     10.39 o 
  -8  20   2       46.99       41.17      9.26 o 
  -6  20   2        0.25       -3.39      3.39 o 
  -4  20   2      193.26      206.95     29.50 o 
  -2  20   2      665.83      684.47     32.12 o 
   0  20   2       45.09       44.17      4.54 o 
   2  20   2       49.08       51.86      4.65 o 
   4  20   2        5.22        1.65      2.66 o 
   6  20   2       17.92       16.55      6.67 o 
   8  20   2       53.19       60.33      8.19 o 
  -7  21   2       21.88       14.71      5.91 o 
  -5  21   2        5.23        4.03      2.96 o 
  -3  21   2        6.53        6.24      2.28 o 
  -1  21   2        9.23        9.08      2.69 o 
   1  21   2       88.03       88.92      6.04 o 
   3  21   2       68.96       73.67      7.64 o 
   5  21   2        4.47        6.73      4.02 o 
   7  21   2        5.84        7.83      3.41 o 
  -6  22   2        2.51       -0.93      5.53 o 
  -4  22   2       25.07       13.02      3.90 o 
  -2  22   2        1.55        3.03      2.55 o 
   0  22   2       31.59       26.14      3.69 o 
   2  22   2        0.14        2.62      2.36 o 
   4  22   2       75.28       70.71      8.90 o 
   6  22   2       19.96       28.47      5.94 o 
  -5  23   2        0.99       -6.44      6.44 o 
  -3  23   2       25.14       26.57      8.98 o 
  -1  23   2       25.78       24.25      3.42 o 
   1  23   2        5.41        3.11      2.28 o 
   3  23   2       22.61       19.19      4.44 o 
   5  23   2       12.99       16.08      4.83 o 
  -4  24   2       13.05        9.20      5.00 o 
  -2  24   2        0.67       -0.54      2.95 o 
   0  24   2       32.71       29.01      3.73 o 
   2  24   2        1.26        3.16      2.87 o 
   4  24   2        2.68        8.71      3.95 o 
  -3  25   2       28.11       23.12      4.82 o 
  -1  25   2        0.17        2.09      2.41 o 
   1  25   2        1.84       -1.77      3.29 o 
   3  25   2        3.79        7.47      4.00 o 
  -2  26   2       40.54       42.67      6.20 o 
   0  26   2       77.34       98.07      8.90 o 
 -10   0   3      251.78      289.60     22.59 o 
  -8   0   3      166.19      191.70     17.79 o 
  -6   0   3     1025.25     1205.24     39.47 o 
  -4   0   3     2450.72     2480.44     54.32 o 
  -2   0   3      178.71      175.32     14.91 o 
   0   0   3      219.87      230.68     16.65 o 
   2   0   3       99.11      146.50     13.45 o 
   4   0   3        3.59       -4.33      4.77 o 
   6   0   3      100.24       85.80      8.37 o 
   8   0   3      117.43       92.28      8.62 o 
  10   0   3       51.52       50.87      7.62 o 
 -11   1   3        3.93       11.60      5.42 o 
  -9   1   3       17.21       28.52      6.36 o 
  -7   1   3       10.00       16.69      9.97 o 
  -5   1   3      108.63      121.29      9.50 o 
  -3   1   3      627.09      698.67     20.34 o 
  -1   1   3       52.46       59.46      6.84 o 
   1   1   3      263.58      244.59     17.26 o 
   3   1   3       11.15       18.32      4.72 o 
   5   1   3        1.05       -1.52      2.36 o 
   7   1   3      115.70       97.95      6.17 o 
   9   1   3        8.94        9.33      2.72 o 
  11   1   3       27.55       23.84      4.32 o 
 -10   2   3       88.46       90.88      9.55 o 
  -8   2   3       20.83       24.52      5.58 o 
  -6   2   3      320.91      342.63     15.58 o 
  -4   2   3      142.96      173.04     10.84 o 
  -2   2   3       11.28       13.51      4.72 o 
   0   2   3      223.36      232.31     13.48 o 
   2   2   3       54.73       68.90      7.77 o 
   4   2   3       65.59       60.58      5.20 o 
   6   2   3        0.74        2.86      2.94 o 
   8   2   3        7.70        5.68      2.31 o 
  10   2   3       30.08       27.72      3.83 o 
 -11   3   3       53.57       59.00      8.46 o 
  -9   3   3        2.09        5.48      4.61 o 
  -7   3   3       14.44       17.62      5.11 o 
  -5   3   3      113.38      114.34     13.33 o 
  -3   3   3      131.83      162.70     10.48 o 
  -1   3   3       87.24       91.10     10.54 o 
   1   3   3      250.16      291.94     16.42 o 
   3   3   3      181.93      175.13      8.45 o 
   5   3   3       31.40       27.60      4.62 o 
   7   3   3       41.88       39.22      4.87 o 
   9   3   3       23.26       21.47      4.18 o 
  11   3   3       26.86       27.07      5.82 o 
 -10   4   3        0.13       10.23      7.66 o 
  -8   4   3        3.82        4.83      4.19 o 
  -6   4   3        5.94        8.15      4.34 o 
  -4   4   3        0.52        6.80      4.34 o 
  -2   4   3      104.73      101.02     22.64 o 
   0   4   3        1.57        5.26      6.00 o 
   2   4   3        0.03       -0.27      2.43 o 
   4   4   3       48.57       41.81      8.08 o 
   6   4   3        2.96        1.76      2.29 o 
   8   4   3       45.79       52.92      5.62 o 
  10   4   3        1.23        0.96      3.46 o 
 -11   5   3        6.64        3.19      7.29 o 
  -9   5   3       43.58       47.29      7.34 o 
  -7   5   3        7.51       13.35      4.74 o 
  -5   5   3      138.77      147.38     10.29 o 
  -3   5   3       49.91       52.68      9.75 o 
  -1   5   3       52.54       50.51     27.35 o 
   1   5   3      103.49       96.92      8.74 o 
   3   5   3        0.97       -2.32      2.82 o 
   5   5   3       10.63       10.33      2.80 o 
   7   5   3       11.86       18.74      3.73 o 
   9   5   3        3.31        7.75      3.05 o 
  11   5   3       63.40      113.70     12.46 o 
 -10   6   3       17.22       22.64      5.94 o 
  -8   6   3       55.61       63.57      7.78 o 
  -6   6   3        5.62       14.72      5.02 o 
  -4   6   3       18.88       13.37      4.40 o 
  -2   6   3       88.55       86.91     22.30 o 
   0   6   3       15.21       27.02      4.09 o 
   2   6   3       16.17       15.64      3.42 o 
   4   6   3        4.06        3.41      3.93 o 
   6   6   3       13.63       26.65      8.25 o 
   8   6   3       17.04       12.72      3.22 o 
  10   6   3       23.24       36.21      6.98 o 
 -11   7   3        0.41        1.55      5.53 o 
  -9   7   3      127.75      114.03     10.32 o 
  -7   7   3       18.69       15.36      4.86 o 
  -5   7   3        4.21       -0.11      4.99 o 
  -3   7   3      116.38      114.25     17.06 o 
  -1   7   3      243.01      280.46     13.06 o 
   1   7   3        1.81        2.37      2.39 o 
   3   7   3      220.65      218.77      9.31 o 
   5   7   3      103.62      116.03      7.33 o 
   7   7   3      251.99      261.70     17.24 o 
   9   7   3       99.83       88.85      9.36 o 
 -10   8   3        1.71        2.08      4.47 o 
  -8   8   3        0.17        1.11      4.21 o 
  -6   8   3        0.12       -3.77      3.94 o 
  -4   8   3       14.36        1.69     11.87 o 
  -2   8   3       31.97       47.23      6.40 o 
   0   8   3       71.28       85.60      8.27 o 
   2   8   3       45.46       41.32      4.56 o 
   4   8   3      185.26      192.44      9.09 o 
   6   8   3      140.22      145.87     10.82 o 
   8   8   3      139.43      112.51      7.64 o 
  10   8   3        7.55        9.10      5.72 o 
  -9   9   3       68.41       51.09      7.44 o 
  -7   9   3      111.98      124.45     11.50 o 
  -5   9   3        4.39       -4.35      4.35 o 
  -3   9   3        5.33        8.71      6.35 o 
  -1   9   3      415.89      408.19     13.26 o 
   1   9   3       37.97       33.55      4.33 o 
   3   9   3      387.65      399.66     17.91 o 
   5   9   3      735.12      696.90     26.41 o 
   7   9   3       85.79       97.78      9.37 o 
   9   9   3       42.02       51.66      7.65 o 
 -10  10   3       45.06       38.67      6.88 o 
  -8  10   3       51.52       33.21      9.12 o 
  -6  10   3      106.84      103.09      9.34 o 
  -4  10   3        0.26        4.99      9.03 o 
  -2  10   3      122.76      115.56      8.97 o 
   0  10   3      416.01      377.36     12.21 o 
   2  10   3       12.79       13.49      3.13 o 
   4  10   3     1318.02     1329.84     75.37 o 
   6  10   3      128.57      112.84      9.74 o 
   8  10   3       53.94       64.17      8.21 o 
  10  10   3      113.76       83.15      9.20 o 
  -9  11   3        4.40       -4.50      6.60 o 
  -7  11   3       45.36       55.03      7.53 o 
  -5  11   3        1.02        0.96      4.03 o 
  -3  11   3       11.57       12.99      5.27 o 
  -1  11   3       56.11       51.47      4.99 o 
   1  11   3       23.38       22.12      6.55 o 
   3  11   3        1.04        2.39      2.40 o 
   5  11   3        0.45       -1.48      2.80 o 
   7  11   3        3.57       13.17      4.85 o 
   9  11   3       80.16       91.82     10.20 o 
 -10  12   3        0.19        6.43      6.31 o 
  -8  12   3       16.33       28.22      9.54 o 
  -6  12   3        0.24        2.58      7.33 o 
  -4  12   3       13.91        5.90      3.76 o 
  -2  12   3       10.90        3.77      2.20 o 
   0  12   3       23.10       25.34      5.14 o 
   2  12   3       20.32       17.19      3.47 o 
   4  12   3      172.78      187.80     11.99 o 
   6  12   3       66.51       53.32      7.07 o 
   8  12   3       52.18       61.48      8.25 o 
  -9  13   3        8.35        5.99     12.88 o 
  -7  13   3        3.35       -1.17      4.36 o 
  -5  13   3        1.64        3.41      3.88 o 
  -3  13   3       44.73       34.60      5.75 o 
  -1  13   3        7.74        5.63      3.30 o 
   1  13   3       83.89       79.61      6.24 o 
   3  13   3        1.25        3.31      2.68 o 
   5  13   3       34.21       39.93      6.01 o 
   7  13   3      150.09      127.55     11.67 o 
   9  13   3        3.47        5.24      4.09 o 
  -8  14   3        2.60        7.63      4.40 o 
  -6  14   3        0.74       -3.90      3.90 o 
  -4  14   3        0.85        0.67      3.57 o 
  -2  14   3        5.09       -0.58      2.34 o 
   0  14   3        5.24        4.49      2.76 o 
   2  14   3       77.65       73.43      9.09 o 
   4  14   3        3.61        7.33      2.93 o 
   6  14   3        9.72       13.64      4.27 o 
   8  14   3        6.80        3.85      7.20 o 
  -7  15   3       15.29        4.16      5.66 o 
  -5  15   3        3.86       -2.67      4.13 o 
  -3  15   3       19.26       19.46      4.78 o 
  -1  15   3       15.57        8.93      2.71 o 
   1  15   3       70.81       64.97      5.84 o 
   3  15   3       19.92       22.86      3.97 o 
   5  15   3       16.47       12.36      4.15 o 
   7  15   3       17.18       21.53      5.40 o 
  -8  16   3        6.38        8.65      4.80 o 
  -6  16   3       23.44       15.70      7.97 o 
  -4  16   3       68.46       66.73      7.55 o 
  -2  16   3      194.54      183.69      8.09 o 
   0  16   3       83.82       90.25      6.74 o 
   2  16   3       36.80       41.29      4.64 o 
   4  16   3        1.67        0.96      3.19 o 
   6  16   3        0.81       -1.32      3.24 o 
   8  16   3       58.45       57.69      8.22 o 
  -7  17   3       39.69       35.66      9.04 o 
  -5  17   3      362.85      366.50     25.58 o 
  -3  17   3       50.59       42.84      4.94 o 
  -1  17   3        3.90        2.65      2.73 o 
   1  17   3       72.66       69.42      6.00 o 
   3  17   3       14.90        8.53      3.70 o 
   5  17   3        0.33       13.68      4.82 o 
   7  17   3       25.24       24.85      5.86 o 
  -6  18   3       13.24       10.25     19.73 o 
  -4  18   3       16.39       24.13      5.69 o 
  -2  18   3        0.15       -0.84      2.35 o 
   0  18   3        0.04        3.48      2.76 o 
   2  18   3       53.07       60.99      5.94 o 
   4  18   3       75.07       69.10      8.28 o 
   6  18   3        5.70       11.88      5.38 o 
  -5  19   3      393.97      396.33     53.27 o 
  -3  19   3      250.31      246.78     39.58 o 
  -1  19   3      157.77      162.03      9.01 o 
   1  19   3       95.97       81.36      6.56 o 
   3  19   3       12.96       16.18      4.83 o 
   5  19   3        7.87        6.59      3.33 o 
  -4  20   3      295.53      267.46     47.09 o 
  -2  20   3        0.48       -2.92      2.92 o 
   0  20   3        0.56        2.80      2.50 o 
   2  20   3       67.36       64.30      8.06 o 
   4  20   3        4.83        7.60      4.08 o 
  -3  21   3       44.36       34.20      6.30 o 
  -1  21   3       13.40       15.05      6.31 o 
   1  21   3       15.27       17.90      3.61 o 
   3  21   3        0.36       10.11      4.61 o 
  -2  22   3       17.59        2.44      4.04 o 
   0  22   3        3.39        7.90      3.18 o 
   2  22   3       11.30        2.83      3.39 o 
  -8   0   4      199.73      265.56     23.65 o 
  -6   0   4      752.51      858.05     39.53 o 
  -4   0   4       56.34       63.04     12.31 o 
  -2   0   4      226.45      221.00     20.06 o 
   0   0   4       72.61       72.72     12.24 o 
   2   0   4        6.06        3.54      6.57 o 
   4   0   4       36.25       22.08      7.91 o 
   8   0   4       51.66       37.81     10.20 o 
  -7   1   4       32.82       50.74      8.44 o 
  -5   1   4      203.54      232.33     14.86 o 
  -3   1   4        3.05        1.67      4.38 o 
  -1   1   4       16.98        3.02      4.16 o 
   1   1   4       51.77       71.67      8.84 o 
   3   1   4       18.98       10.12      4.94 o 
   5   1   4       36.13       25.89      6.89 o 
   7   1   4       22.74       20.19      5.91 o 
  -8   2   4       69.46       87.36     10.44 o 
  -6   2   4      170.78      200.47     14.35 o 
  -4   2   4       23.26       31.26      6.66 o 
  -2   2   4       31.75       16.41      5.57 o 
   0   2   4        1.91        5.79      4.77 o 
   2   2   4       25.83       33.72      7.76 o 
   4   2   4        0.00       -0.61      5.25 o 
   6   2   4        5.28       -1.36     10.02 o 
  -7   3   4       29.85       25.23      8.50 o 
  -5   3   4       82.92       82.22      9.66 o 
  -3   3   4       67.19       72.74     12.84 o 
  -1   3   4      163.42      174.45     12.72 o 
   1   3   4       24.31       17.72     11.30 o 
   3   3   4        0.22        4.11      4.07 o 
   5   3   4       13.36        7.31      4.00 o 
   7   3   4       16.52       13.16      5.19 o 
  -8   4   4        6.78       20.41      6.44 o 
  -6   4   4        1.81       -1.66     12.60 o 
  -4   4   4        8.00       16.88      5.83 o 
  -2   4   4       10.99        2.33      4.37 o 
   0   4   4        1.67        5.43      9.60 o 
   2   4   4       31.25       17.38      5.39 o 
   4   4   4        7.78        4.77      7.45 o 
   6   4   4        8.48       18.19      4.04 o 
  -7   5   4       14.25       21.55      6.45 o 
  -5   5   4        4.93        3.45      4.89 o 
  -3   5   4       17.78       10.73     21.09 o 
  -1   5   4        9.91       21.54      5.88 o 
   1   5   4       25.79       15.69      4.99 o 
   3   5   4        0.39       -1.84      8.33 o 
   5   5   4       16.51       18.10      4.15 o 
   7   5   4       11.34        5.72      3.82 o 
  -8   6   4        3.34        4.47      7.50 o 
  -6   6   4       10.94       13.61     12.22 o 
  -4   6   4       14.14        5.40     17.37 o 
  -2   6   4        0.10       10.53      7.38 o 
   0   6   4        7.40        6.40      4.30 o 
   2   6   4        0.05       -4.60      4.60 o 
   4   6   4        0.72        3.53      6.39 o 
   6   6   4       78.52       67.33      6.72 o 
  -7   7   4        6.44        2.78     21.75 o 
  -5   7   4       21.15       26.27     18.92 o 
  -3   7   4      115.84      138.40     12.68 o 
  -1   7   4        9.73        7.44      4.56 o 
   1   7   4       71.21       66.90      8.32 o 
   3   7   4      133.02      127.64     10.80 o 
   5   7   4      126.45      122.60     10.12 o 
   7   7   4       43.14       26.08      6.59 o 
  -6   8   4        2.93        3.81     10.06 o 
  -4   8   4        1.73       21.35      6.10 o 
  -2   8   4       17.34       31.71      7.49 o 
   0   8   4       22.89       22.30      5.68 o 
   2   8   4       78.08       68.82      8.26 o 
   4   8   4       37.07       37.35      5.34 o 
   6   8   4        0.39        2.38      9.87 o 
  -7   9   4        2.63        1.73     10.98 o 
  -5   9   4        0.03        9.48      8.19 o 
  -3   9   4      138.77      151.21     13.72 o 
  -1   9   4       49.23       49.66      7.57 o 
   1   9   4       98.97       78.12      8.68 o 
   3   9   4      399.23      413.70     15.20 o 
   5   9   4        0.08        1.70      3.04 o 
  -6  10   4        0.31        6.63      5.48 o 
  -4  10   4       17.14       24.86      6.36 o 
  -2  10   4      229.94      257.49     15.45 o 
   0  10   4        5.29        3.48      4.30 o 
   2  10   4      532.48      589.97     18.03 o 
   4  10   4      320.74      296.20     13.72 o 
   6  10   4       96.68      106.73     23.16 o 
  -5  11   4        1.48       12.57      5.78 o 
  -3  11   4       12.89       20.42      7.06 o 
  -1  11   4        4.04       16.17      5.22 o 
   1  11   4        0.00        3.35      4.34 o 
   3  11   4        0.89        3.67      3.78 o 
   5  11   4        0.92       -0.33      4.35 o 
  -4  12   4        7.87       10.64      5.35 o 
  -2  12   4       17.90       16.23      5.32 o 
   0  12   4        3.14       -1.61      6.65 o 
   2  12   4      119.22      119.04      8.64 o 
   4  12   4       21.36       25.27     12.94 o 
  -5  13   4       12.18       14.39      8.46 o 
  -3  13   4       10.97       11.05      4.97 o 
  -1  13   4       30.02       26.96      9.67 o 
   1  13   4        0.42        3.75      2.98 o 
   3  13   4        6.62       12.04      4.25 o 
  -4  14   4        9.92       22.32      7.15 o 
  -2  14   4        0.01       -5.24     12.28 o 
   0  14   4       25.33       16.42      9.90 o 
   2  14   4        2.36        4.57      3.49 o 
  -3  15   4        9.60        5.43      4.94 o 
  -1  15   4       10.43       10.59      7.13 o 
   1  15   4        1.27        4.83      4.18 o 
   0  16   4       40.88       48.34      8.24 o 
                                                 
